# Supplementary material for: Characterization of the Bacteriophage vB_EfaS-271 Infecting Enterococcus faecalis
Source: Int J Mol Sci. 2020 Sep 1;21(17):6345. doi: 10.3390/ijms21176345 (PMC7503890; doi:10.3390/ijms21176345)
Supplement: Supplementary file 1 [file ijms-21-06345-s001.zip]

Archive with 4 entries (4 files):
- Supplementary Table S3.xlsx
- Supplementary Table S4.xlsx
- Supplementary Table S6.xlsx
- Supplementary Tables S1-S2-S5.pdf
