# Supplementary material for: Characterization of the Bacteriophage vB_EfaS-271 Infecting Enterococcus faecalis
Source: Int J Mol Sci. 2020 Sep 1;21(17):6345. doi: 10.3390/ijms21176345 (PMC7503890; doi:10.3390/ijms21176345)
Supplement: Supplementary file 1 [file ijms-21-06345-s001.zip › Supplementary Table S3.xlsx]

## Sheet: vB_EfaS-271 annotations
ORF	Start	End	Length (nt)	Strand	Function by amino acid sequence	Best homolog phage	Query [%]	aa identity [%]	E-value	Accesion number	Best domain hits	Accession	Interval	E-value
vB_EfaS-271_01	339	542	204	+	hypothetical protein	Enterococcus phage vB_EfaS_Ef5.3	100.0	97.0	8e-38	QBZ70288.1
vB_EfaS-271_02	625	828	204	+	hypothetical protein	Enterococcus phage vB_EfaS_LM99	100.0	95.5	2e-39	XC33964.1
vB_EfaS-271_03	828	1199	372	+	HNH homing endonuclease	Enterococcus phage vB_EfaS_LM99	100.0	100.0	8e-88	AXC33939.1
vB_EfaS-271_04	1865	2338	474	+	terminase small subunit	Enterococcus phage IME-EF4	100.0	82.1	1e-90	YP_009004371.1	terminase_4 super family	cl01525	2018-2269	1.81e-07
vB_EfaS-271_05	2717	4441	1725	+	terminase large subunit	Enterococcus phage vB_EfaS_AL2	100.0	99.0	0e-00	YP_009624847.1	YmfN	COG4626	2771-4375	2.47e-85
vB_EfaS-271_06	4530	4796	267	+	hypothetical protein	Enterococcus phage phiSHEF5	100.0	98.9	2e-54	YP_009613477.1
vB_EfaS-271_07	4834	5037	204	+	hypothetical protein	Enterococcus phage IME-EF4	100.0	100.0	8e-27	YP_009004369.1
vB_EfaS-271_08	5042	6193	1152	+	portal protein	Enterococcus phage vB_EfaS_Max	100.0	99.5	0e-00	QAX97258.1	phage_portal super family	cl19194	5126-6133	1.68e-48
vB_EfaS-271_09	6180	6743	564	+	prohead protease	Enterococcus phage EFAP-1	100.0	100.0	6e-13	YP_002727889.1	peptidase_S78	pfam04586	6234-6674	1.88e-49
vB_EfaS-271_10	6813	8027	1215	+	major capsid protein	Enterococcus phage Ec-ZZ2	100.0	97.11	0e-00	YP_009303731.1	major_cap_HK97	TIGR01554	6819-8012	3.79e-40
vB_EfaS-271_11	8153	8353	201	+	major tail protein	Enterococcus phage IME-EF4	100.0	93.94	9e-35	YP_009004365.1
vB_EfaS-271_12	8397	8693	297	+	head-tail connector protein	Enterococcus phage phiSHEF2	100.0	100.0	5e-65	YP_009613289.1	gp6	cd08054	8403-8654	9.01e-15
vB_EfaS-271_13	8665	9000	336	+	head-tail adaptor protein	Enterococcus phage EFRM31	100.0	98.2	3e-76	YP_004306648.1	phage_H_T_join	pfam05521	8692-8982	1.73e-11
vB_EfaS-271_14	8997	9404	408	+	head-tail joining protein	Enterococcus phage EFRM31	100.0	100.0	3e-96	YP_004306649.1	HK97-gp_like super family	cI12124	9036-9395	3.71e-10
vB_EfaS-271_15	9401	9766	366	+	head-tail joining protein	Enterococcus phage EFRM31	100.0	100.0	9e-85	YP_004306650.1
vB_EfaS-271_16	9845	10411	567	+	major tail protein	Enterococcus phage vB_EfaS_IME196	100.0	99.5	9e-13	YP_009216599.1	phage_TTP_1 super family	cl121657	9845-10309	6.10e-17
vB_EfaS-271_17	10591	10902	312	+	tail tape measure chaperone protein	Enterococcus phage EFAP-1	100.0	100.0	1e-67	YP_002727881.1
vB_EfaS-271_18	11159	15529	4371	+	tail tape measure protein	Enterococcus phage vB_EfaS_LM99	100.0	99.3	0e-00	AXC33914.1	tap_meas_nterm	TIGR02675	12317-12544	7.58e-15
vB_EfaS-271_19	15610	17685	2076	+	tail protein	Enterococcus phage LY0322	100.0	99.6	0e-00	YP_009624712.1	Sipho_tail super family	cl17486	15640-16014	2.30e-10
vB_EfaS-271_20	17697	20051	2355	+	minor tail protein	Enterococcus phage vB_EfaS_AL3	100.0	97.46	0e-00	YP_009624745.1	prophage_tail super family	cl23994	17832-18785	2.53e-14
vB_EfaS-271_21	20230	20475	246	+	tail fiber protein	Enterococcus phage vB_EfaS_Ef6.1	100.0	95.06	3e-39	QBZ69124.1
vB_EfaS-271_22	20490	20723	234	+	holin	Enterococcus phage vB_EfaS_AL3	100.0	100.0	3e-45	YP_009624747.1	phage_holin_1	pfam04531	20496-20711	4.10e-19
vB_EfaS-271_23	20726	21823	1098	+	lysin	Enterococcus phage IME-EF4	100.0	99.7	0e-00	YP_009004353.1	Ami_2	smart00644	20870-21247	3.33e-17
vB_EfaS-271_24	21913	22140	228	-	glutaredoxin	Enterococcus phage IME-EF4	100.0	90.7	8e-42	YP_009004352.1	thioredoxin_like super family	cl00388	21919-22137	4.50e-15
vB_EfaS-271_25	22227	24518	2292	-	DNA polymerase B-like protein	Enterococcus phage vB_EfaS_AL3	100.0	95.4	0e-00	YP_009624751.1	POLBc super family	cI10023	22659-23297	6.38e-09
vB_EfaS-271_26	24553	24777	225	-	hypothetical protein	Enterococcus phage phiSHEF2	100.0	96.0	3e-44	YP_009613305.1
vB_EfaS-271_27	24790	24981	192	-	hypothetical protein	Enterococcus phage vB_EfaS_LM99	100.0	98.4	3e-38	AXC33969.1
vB_EfaS-271_28	25072	25779	708	-	hypothetical protein	Enterococcus phage vB_EfaS_AL3	100.0	99.6	1e-17	YP_009624754.1
vB_EfaS-271_29	25856	26110	255	-	hypothetical protein	Enterococcus phage LY0322]	100.0	100.0	2e-53	YP_009624701.1
vB_EfaS-271_30	26111	26929	819	-	hypothetical protein	Enterococcus phage vB_EfaS_LM99	100.0	97.4	0e-00	AXC33924.1	DUF1351 super family	cI25652	26540-26890	8.22e-12
vB_EfaS-271_31	26919	27107	189	-	hypothetical protein	Enterococcus phage vB_EfaS_LM99	100.0	98.4	5e-36	AXC33970.1
vB_EfaS-271_32	27083	27859	777	-	hypothetical protein	Enterococcus phage vB_EfaS_LM99	100.0	99.2	0e-00	AXC33925.1
vB_EfaS-271_33	27870	28349	480	-	HNH homing endonuclease	Enterococcus phage Ec-ZZ2	100.0	98.1	2e-11	YP_009303708.1
vB_EfaS-271_34	28346	28552	207	-	hypothetical protein	Enterococcus phage vB_EfaS_LM99	100.0	100.0	2e-41	AXC33961.1
vB_EfaS-271_35	28554	29060	507	-	hypothetical protein	Enterococcus phage vB_EfaS_AL2	100.0	98.2	2e-12	YP_009624815.1	DUF3310	pfam11753	28593-28754	7.75e-15
vB_EfaS-271_36	29224	29472	249	-	hypothetical protein	Enterococcus phage phiNASRA1	100.0	98.5	1e-42	QEL53336.1
vB_EfaS-271_37	29423	30166	744	-	bifunctional DNA primase/polymerase	Enterococcus phage vB_EfaS_LM99	100.0	96.4	1e-18	QAX97262.1	Prim_Pol	cd04859	29714-30151	2.95e-24
vB_EfaS-271_38	30178	30366	189	-	hypothetical protein	Enterococcus phage phiSHEF4	100.0	100.0	4e-36	YP_009613377.1
vB_EfaS-271_39	30379	30576	198	-	hypothetical protein	Enterococcus phage AUEF3	100.0	98.5	1e-39	YP_009625881.1
vB_EfaS-271_40	30636	30812	177	-	hypothetical protein	Enterococcus phage EfaCPT1	100.0	100.0	2e-32	YP_009103854.1
vB_EfaS-271_41	30809	32104	1296	-	helicase	Enterococcus phage vB_EfaS_Max	100.0	88.6	0e-00	QAX97256.1	DEAD-like_helicase_N super family	cI28899	31598-32020	5.75e-10
vB_EfaS-271_42	32097	32486	390	-	endonuclease	Enterococcus phage Nonaheksakonda	100.0	93.0	5e-64	AZS06490.1
vB_EfaS-271_43	32512	32703	192	-	hypothetical protein	Enterococcus phage LY0322	100.0	100.0	8e-37	YP_009624685.1
vB_EfaS-271_44	32706	32915	210	-	hypothetical protein	Enterococcus phage LY0322	100.0	100.0	2e-41	YP_009624684.1
vB_EfaS-271_45	32917	33078	162	-	hypothetical protein	Enterococcus phage IME-EF4	100.0	94.3	1e-24	YP_009004332.1
vB_EfaS-271_46	33080	33352	273	-	hypothetical protein	Enterococcus phage vB_EfaS_LM99	100.0	100.0	4e-55	AXC33946.1
vB_EfaS-271_47	33401	33862	462	-	hypothetical protein	Enterococcus phage EFRM31	100.0	99.4	1e-11	YP_004306637.1	PHA02264 super family	cI10410	33425-33823	2.33e-04
vB_EfaS-271_48	33935	34123	189	-	hypothetical protein	Enterococcus phage Ec-ZZ2	100.0	100.0	1e-34	YP_009303751.1
vB_EfaS-271_49	34212	35798	1587	-	DNA primase	Enterococcus phage vB_EfaS_AL3	100.0	99.6	0e-00	YP_009624778.1	COG3378 super family	cl34594	34329-35399	1.90e-35
vB_EfaS-271_50	35894	36100	207	-	hypothetical protein	Enterococcus phage vB_EfaS_Ef6.4	100.0	89.7	8e-34	QBZ69347.1
vB_EfaS-271_51	36097	36336	240	-	hypothetical protein	Enterococcus phage Nonaheksakonda	100.0	97.5	2e-49	AZS06502.1
vB_EfaS-271_52	36333	36551	219	-	hypothetical protein	Enterococcus phage phiSHEF2	100.0	97.2	9e-44	YP_009613334.1
vB_EfaS-271_53	36544	36765	222	-	hypothetical protein	Enterococcus phage vB_EfaS_AL3	100.0	98.6	3e-45	YP_009624781.1
vB_EfaS-271_54	36777	36935	159	-	hypothetical protein	Enterococcus phage vB_EfaS_LM99	100.0	98.1	9e-24	AXC33976.1
vB_EfaS-271_55	36932	37156	225	-	hypothetical protein	Enterococcus phage phiSHEF2	98.0	98.6	1e-43	YP_009613335.1
vB_EfaS-271_56	37156	37296	141	-	hypothetical protein	Enterococcus phage vB_EfaS_IME196	100.0	97.8	3e-25	YP_009216635.1
vB_EfaS-271_57	37452	38267	816	-	tail length tape-measure protein	Enterococcus phage vB_EfaS_Ef6.1	78.0	93.5	2e-14	QBZ69158.1
vB_EfaS-271_58	38274	38516	243	-	tail length tape-measure protein	Enterococcus phage vB_EfaS_Ef6.1	90.0	69.9	1e-26	QBZ69158.1
vB_EfaS-271_59	38516	38887	372	-	hypothetical protein	Enterococcus phage Nonaheksakonda	100.0	66.7	2e-50	AZS06515.1
vB_EfaS-271_60	38920	39297	378	-	hypothetical protein	Enterococcus phage LY0322	99.0	98.4	2e-81	YP_009624669.1
vB_EfaS-271_61	39310	39522	213	-	hypothetical protein	Enterococcus phage phiSHEF5	100.0	95.7	2e-42	YP_009613416.1
vB_EfaS-271_62	39535	39978	444	-	hypothetical protein	Enterococcus phage phiNASRA1	100.0	84.4	3e-86	QEL53377.1
