# Supplementary material for: Characterization of the Bacteriophage vB_EfaS-271 Infecting Enterococcus faecalis
Source: Int J Mol Sci. 2020 Sep 1;21(17):6345. doi: 10.3390/ijms21176345 (PMC7503890; doi:10.3390/ijms21176345)
Supplement: Supplementary file 1 [file ijms-21-06345-s001.zip › Supplementary Table S4.xlsx]

## Sheet: Promoters of vB_EfaS-271
Strand	Position	Promoter sequence	Score
+	(271..301)	TTCCCTAAAGCACAAATAAGTATGCTATAAT	0.969
+	(593..622)	TTGACAACACAACATAGAGGAGGGTATACT	0.988
+	(2565..2597)	TTTACACACAGAAACTATTTTTTATGTTATAAT	0.941
-	(2742..2770)	TTGATTCTCTCTAATGTAATTGATATAGT	0.906
+	(15549..15577)	TTTACAAGGGTTGTCTTTTGTGTTATAAT	0.973
-	(25015..25043)	TTGACTTTCTTTTTTTCGCATGATATACT	0.970
-	(25981..26010)	TTGACGATATCGAACTTGGGTTATTAGAAT	0.910
-	(26180..26208)	TTGACAAACCAGTTGAAGTGAGTTATACT	0.968
-	(29091..29119)	TTGACAAATGAACGTCAATATGATAGAAT	0.997
-	(30607..30635)	TTGACAACTACTATATCCTATGATATAGT	0.987
-	(31665..31693)	TTGACAAAGAAAACAACTTATGTTAGACT	0.947
+	(32323..32353)	TTGCCTGTTTTAAGCTCTAAAGCGATATAAT	0.960
-	(32751..32780)	TTGACAAAGGTATTAAATATCAGTTACAAT	0.991
-	(33384..33412)	TTGACAAAATAAAAACAATCATTTATACT	0.988
-	(33892..33920)	TTGACAAGTTCACCCCCAACTGATATACT	0.990
-	(34154..34182)	TTGACTTTCTTTTTTGTGCATGGTATACT	0.987
-	(35829..35857)	TTGACTTTCTCTTTTTTAGATGATATAGT	0.990
-	(37418..37446)	TTGACACCTACTATATCTAATGGTATAGT	0.994
-	(38585..38613)	TTGACAAAGCAACTGAACTGATTTACAAT	0.959
-	(38931..38958)	TTGACAAAAGCACTTGACAAACTAAAAT	0.988
-	(39325..39353)	TTGACGAAATGAAAGAACTACTATATAAT	0.964
+	(39598..39627)	GTTTACTCGTAAGCGTGTTCTTTCTAAAAT	0.936
+	(39788..39818)	TTGACACGTTCTTTCATATGTCTGTTAAACT	0.931
- 35 box
- 10 box

## Sheet: Rho-independent terminators
Position of predicted transcription terminator	Program that produced prediction	Strand	Sequence	Free energy of stem-loop region (kcal/mol)
4791	Both	-	CATATAAAAAAAGAGTGCTAGTTAAAGCACTCTTTTTAGTTTATGC	-11.70
4793	Both	+	ATAAACTAAAAAGAGTGCTTTAACTAGCACTCTTTTTTTATATGTT	-12.10
7077	Rnamotif	-	CTTCTCCTTTTTGCTCTAGTGAGCGTTTTTCTGTTTT	-5.90
8088	Both	+	GTAAACACTAAGAGGTGGGGCTAACGCCTTACCTCTTTTTAAACTAT	-10.60
8347	Both	-	TTAGTTAAAAAGAGGGCTTAGCCCTCTTTTATTATCCA	-10.10
8348	Both	+	GGATAATAAAAGAGGGCTAAGCCCTCTTTTTAACTAAG	-10.10
8708	Rnamotif	-	ACTCATAATATTCATTCTTATGAGTGGTTTTATGTTGGA	-4.60
10464	Both	+	GAATTGACTTAGAAGAGCTTAACGGCTCTTCTTTTTTATTACG	-10.90
12644	Both	-	CTTCAATCATCTTGGCTGTACCACGCGTAACAGCTGATTTCATGTTGGC	-7.20
15527	Both	-	ATAACACAAAAGACAACCCTTGTAAAGGGGTTGTCTTAATGTTTTTTA	-12.90
15529	Both	+	AAAAACATTAAGACAACCCCTTTACAAGGGTTGTCTTTTGTGTTATA	-12.90
16877	Rnamotif	-	AAAAACAGGTGTGGCACTATTTGGGTCTAGTGTCATATCTATTGTAC	-8.70
19795	Both	-	CTTTAATTCATTGTAGGTATCTTTTACTTGCATTTTACAATAGG	-7.60
20048	Both	+	ATAATATAAAACACCTCTTTTCAGGGGTGTTTTTATTTGCT	-8.90
21818	Both	-	AAAGCAAATAAAGACGCCCCATATAGGGCGTCTTTTTGTTTTATAC	-14.90
21820	Both	+	ATAAAACAAAAAGACGCCCTATATGGGGCGTCTTTATTTGCTTTTA	-14.90
25027	Both	-	AAGTAAAGAAAGTTGACCAAAATGGTTGACTTTCTTTTTTTC	-7.20
29188	Both	+	GACACTCACAACGACTACTCTATTGGGTGGTCGTTTTTATTTTGC	-10.30
33894	Both	+	TATATCAGTTGGGGGTGAACTTGTCAACCCCTTTTCTGATTTT	-8.10
34161	Erpin	-	AATAATTTAAAGAAAGTTGACTAAAACAGTTGACTTTCTTTTTTGTGCATG	-4.40
bidirectional putative terminators
sesequences of stems
sequences of loops
