# Supplementary material for: Characterization of the Bacteriophage vB_EfaS-271 Infecting Enterococcus faecalis
Source: Int J Mol Sci. 2020 Sep 1;21(17):6345. doi: 10.3390/ijms21176345 (PMC7503890; doi:10.3390/ijms21176345)
Supplement: Supplementary file 1 [file ijms-21-06345-s001.zip › Supplementary Table S6.xlsx]

## Sheet: Efas-271_MS identification data
Accession	Score	Coverage	# Proteins	# Unique Peptides	# Peptides	# PSMs	# AAs	MW [kDa]	calc. pI
vB_EfaS-271_10	1412.6	91.34	1	38	77	1661	404	45.3311	4.75439
vB_EfaS-271_18	131.994	78.64	1	44	187	601	1456	156.025	9.49561
vB_EfaS-271_49	149.498	89.58	1	31	64	345	528	60.6502	5.80811
vB_EfaS-271_25	11.6954	73	1	11	77	335	763	87.4645	6.26514
vB_EfaS-271_20	161.669	88.65	1	44	82	327	784	88.4267	5.18604
vB_EfaS-271_19	168.364	77.13	1	34	55	318	691	78.9083	5.42725
vB_EfaS-271_14	1.94048	54.81	1	2	16	265	135	15.3238	9.26123
vB_EfaS-271_08	144.099	83.03	1	18	39	200	383	42.9627	5.07178
vB_EfaS-271_17	0	60.19	1	1	8	145	103	11.6137	4.58936
vB_EfaS-271_30	0	92.28	1	1	34	144	272	32.0065	5.09717
vB_EfaS-271_11	79.7223	93.94	1	5	7	131	66	6.98357	6.60986
vB_EfaS-271_41	0	80.74	1	3	47	130	431	49.635	9.30518
vB_EfaS-271_05	0	68.99	1	1	41	129	574	65.6286	5.41455
vB_EfaS-271_16	4.37609	65.96	1	7	15	128	188	19.872	4.56396
vB_EfaS-271_57	0	81.55	1	4	37	104	271	31.7149	4.79248
vB_EfaS-271_28	13.9946	70.21	1	8	21	102	235	26.5134	4.77979
vB_EfaS-271_62	0	65.99	1	2	25	70	147	17.4787	7.40088
vB_EfaS-271_21	1.60995	97.53	1	2	12	69	81	9.17094	6.29053
vB_EfaS-271_23	4.03623	45.21	1	8	16	69	365	39.9241	8.33838
vB_EfaS-271_60	0	96	1	3	18	55	125	15.3205	5.42725
vB_EfaS-271_09	10.6435	63.64	1	3	17	48	187	21.135	5.36377
vB_EfaS-271_51	0	96.2	1	3	15	48	79	9.73593	7.38623
vB_EfaS-271_04	0	61.15	1	1	12	43	157	17.7582	6.771
vB_EfaS-271_12	0	43.88	1	1	6	41	98	11.2248	4.75439
vB_EfaS-271_31	0	87.1	1	2	8	41	62	7.47677	5.40186
vB_EfaS-271_03	0	82.93	1	1	18	40	123	14.6301	8.92432
vB_EfaS-271_15	8.6245	44.63	1	3	9	36	121	14.1871	4.76709
vB_EfaS-271_33	0	62.26	1	1	13	36	159	18.6204	8.06006
vB_EfaS-271_37	0	57.09	1	1	16	36	247	27.8901	5.56689
vB_EfaS-271_48	0	69.35	1	1	9	36	62	7.40683	5.47803
vB_EfaS-271_61	0	68.57	1	2	7	32	70	8.50697	5.05908
vB_EfaS-271_59	0	92.68	1	2	11	29	123	14.6864	4.86865
vB_EfaS-271_46	4.55208	86.67	1	1	9	28	90	10.2025	7.40088
vB_EfaS-271_02	0	47.76	1	1	5	24	67	7.60163	4.71631
vB_EfaS-271_36	0	96.34	1	1	7	23	82	9.6196	8.1333
vB_EfaS-271_55	0	45.95	1	1	1	23	74	8.58227	4.13232
vB_EfaS-271_42	0	95.35	1	2	11	22	129	14.7644	4.57666
vB_EfaS-271_52	0	84.72	1	1	7	13	72	8.32317	5.99854
vB_EfaS-271_22	0	22.08	1	1	3	9	77	8.45577	8.52881
vB_EfaS-271_38	0	38.71	1	1	2	5	62	7.11647	4.1958
vB_EfaS-271_06	0	31.82	1	1	3	4	88	10.0645	5.50342
vB_EfaS-271_01	1.75272	11.94	1	1	1	3	67	7.55211	9.5249
